# Supplementary material for: Early-Life Diarrhea Disrupts Antioxidant–Immune Homeostasis and Gut Microbiota in Suckling Calves
Source: Biology (Basel). 2026 Mar 10;15(6):450. doi: 10.3390/biology15060450 (PMC13024218; doi:10.3390/biology15060450)
Supplement: Supplementary file 1 [file biology-15-00450-s001.zip]

Archive with 4 entries (4 files):
- Additional File S1.csv
- Additional File S2.csv
- Additional File S3.csv
- biology-4179522-supplementary.pdf
