# Supplementary material for: Early-Life Diarrhea Disrupts Antioxidant–Immune Homeostasis and Gut Microbiota in Suckling Calves
Source: Biology (Basel). 2026 Mar 10;15(6):450. doi: 10.3390/biology15060450 (PMC13024218; doi:10.3390/biology15060450)
Supplement: Supplementary file 1 [file biology-15-00450-s001.zip › Additional File S1.csv]

Name	MDA	IL-10	DAO	ET	Fecal score	GSH-Px	SOD	TNF-��	IgA	T-AOC	IgG	IL-2	IL-4
g__Escherichia	0.7228114669971789	0.6596531834731535	0.028070348232900156	0.33684417879480183	0.3828604185215183	0.4000024623188272	0.350879352911252	0.23158037292142628	-0.6105300740655784	-0.4350903976099524	-0.701758705822504	0.21052761174675116	-0.028070348232900156
g__Bacteroides	-0.2350891664505388	-0.15789570881006337	0.4456167781972899	0.15087812175183835	0.26505721282258965	0.2350891664505388	0.24210675350876382	0.4947398876048652	0.15087812175183835	0.05263190293668779	0.2000012311594136	-0.41052884290616476	0.4736871264301901
g__Bifidobacterium	-0.3754409076150396	-0.3894760817314897	-0.1789484699847385	-0.32631779820746437	-0.2797826135349557	-0.36140573349858945	-0.3403529723239144	-0.4245640170226148	0.40351125584793973	0.24210675350876382	0.41052884290616476	0.15789570881006337	-0.2350891664505388
g__Phocaeicola	-0.8000049246376544	-0.736846641113629	-0.4000024623188272	-0.5964948999491283	-0.5448398263575454	-0.42105522349350233	-0.5824597258326782	-0.350879352911252	0.4350903976099524	0.7789521634629794	0.7508818152300792	0.09122863175692551	0.42807281055172736
g__unclassified_c__Caudoviricetes	-0.6596531834731535	-0.6035124870073534	0.007017587058225039	-0.2035100246885261	-0.331321516028237	-0.4070200493770522	-0.34386176585302697	-0.2596507211543264	0.5894773128909033	0.3087738305619017	0.6947411187642788	-0.2385979599796513	-0.08421104469870046
g__Faecalibacterium	0.3333353852656894	0.3684233205568145	-0.06666707705313786	0.24210675350876382	-0.03681350178091523	0.038596728820237715	0.3894760817314897	0.13684294763538826	-0.6070212805364659	-0.2842122758581141	-0.31228262409101426	-0.038596728820237715	-0.13684294763538826
g__unclassified_d__Viruses	-0.8210576858123295	-0.7929873375794294	-0.2736858952707765	-0.4350903976099524	-0.5669279274260944	-0.6035124870073534	-0.5333366164251029	-0.4701783329010776	0.540354203483328	0.5333366164251029	0.8491280340452296	-0.021052761174675114	0.028070348232900156
g__Collinsella	-0.3859672882023771	-0.31579141762012675	0.007017587058225039	-0.175439676455626	-0.26505721282258965	-0.2807034823290016	-0.22456278586320125	-0.24561554703787636	0.4140376364352773	0.14736932822272583	0.4070200493770522	-0.18245726351385103	-0.32982659173657675
g__Blautia	-0.5824597258326782	-0.6245652481820285	-0.7228114669971789	-0.6035124870073534	-0.7141819345497554	-0.6175476611238034	-0.7859697505212043	-0.8491280340452296	0.49824868113397774	0.6596531834731535	0.6245652481820285	0.4421079846681774	-0.39298487526060216
g__Lactobacillus	0.547371790541553	0.42105522349350233	-0.007017587058225039	0.04912310940757527	0.3092334149596879	0.18245726351385103	0.18245726351385103	-0.05614069646580031	-0.18245726351385103	-0.31579141762012675	-0.547371790541553	0.42105522349350233	-0.18947485057207603
g__Megamonas	-0.9368478722730427	-0.9157951110983675	-0.4947398876048652	-0.7263202605262916	-0.662643032056474	-0.7543906087591916	-0.7122850864098416	-0.6561443899440412	0.635091628769366	0.7684257828756417	0.9087775240401426	0.1859660570429635	0.2561419276252139
g__Fusobacterium	-0.4421079846681774	-0.34386176585302697	0.11228139293160062	0.04210552234935023	-0.11780320569892871	-0.26666830821255144	-0.08421104469870046	0.05614069646580031	0.2807034823290016	0.1403517411645008	0.42105522349350233	-0.4701783329010776	0.28772106938722664
g__Mediterraneibacter	-0.3017562435036767	-0.2175451988049762	0.2385979599796513	-0.15438691528095086	0.05153890249328131	-0.08421104469870046	0.13333415410627572	0.04912310940757527	0.3087738305619017	0.08421104469870046	0.3017562435036767	-0.11228139293160062	0.11228139293160062
g__Clostridium	-0.6456180093567035	-0.6315828352402535	-0.42105522349350233	-0.36491452702770205	-0.48593822350808097	-0.42105522349350233	-0.6877235317060539	-0.357896939969477	0.42807281055172736	0.6315828352402535	0.5894773128909033	-0.07719345764047543	0.24561554703787636
g__Butyricicoccus	-0.5228102358377653	-0.4736871264301901	0.010526380587337557	-0.22807157939231376	-0.25769451246640657	-0.4947398876048652	-0.2842122758581141	-0.3193002111492393	0.5228102358377653	0.15789570881006337	0.5298278228959904	-0.2000012311594136	-0.024561554703787635
g__Shigella	0.7473730217009665	0.6842147381769412	0.087719838227813	0.3543881464403644	0.3902231188777014	0.45965195231374006	0.40351125584793973	0.29824744997456415	-0.628074041711141	-0.45965195231374006	-0.7333378475845165	0.19298364410118854	-0.010526380587337557
g__Ligilactobacillus	0.1263165670480507	0.028070348232900156	-0.3228090046783518	-0.1263165670480507	-0.17670480854839304	-0.18947485057207603	-0.3017562435036767	-0.4912310940757527	0.22456278586320125	0.021052761174675114	-0.07719345764047543	0.37894970114415205	-0.5333366164251029
g__Enterococcus	-0.49824868113397774	-0.46316074584285255	-0.1263165670480507	-0.2385979599796513	-0.3534096170967861	-0.5684245517162282	-0.22456278586320125	-0.42807281055172736	0.4701783329010776	0.18947485057207603	0.547371790541553	-0.021052761174675114	-0.09824621881515054
g__Baileyella	-0.715793879938954	-0.6947411187642788	-0.13333415410627572	-0.4140376364352773	-0.30187071460350484	-0.4350903976099524	-0.4491255717264025	-0.32982659173657675	0.6456180093567035	0.5052662681922028	0.701758705822504	-0.021052761174675114	0.18245726351385103
g__Peptostreptococcus	-0.11579018646071314	-0.08070225116958794	0.15087812175183835	-0.05263190293668779	0.08835240427419652	-0.12280777351893818	0.3894760817314897	0.15789570881006337	-0.21403640527586368	-0.07368466411136292	0.11579018646071314	0.010526380587337557	0.3754409076150396
g__Akkermansia	-0.04210552234935023	-0.175439676455626	-0.4701783329010776	-0.1614045023391759	-0.28714531389113873	-0.3017562435036767	-0.5964948999491283	-0.5333366164251029	0.28772106938722664	0.2035100246885261	0.0350879352911252	0.2526331340961014	-0.357896939969477
g__Parabacteroides	-0.40351125584793973	-0.2912298629163391	0.4175464299643898	0.038596728820237715	0.13252860641129482	0.14386053469361332	0.10175501234426305	0.36140573349858945	0.29824744997456415	0.14386053469361332	0.3964936687897147	-0.4245640170226148	0.32631779820746437
g__Salmonella	0.8526368275743421	0.7964961311085419	0.4175464299643898	0.6000036934782409	0.647917631344108	0.6210564546529159	0.5789509323035658	0.5789509323035658	-0.5789509323035658	-0.6842147381769412	-0.8666720016907923	-0.11579018646071314	0.059649489994912826
g__Subdoligranulum	0.6070212805364659	0.5438629970124406	0.5368454099542155	0.6561443899440412	0.6111041295631927	0.5719333452453407	0.41052884290616476	0.5157926487795403	-0.08070225116958794	-0.5859685193617907	-0.6070212805364659	-0.36140573349858945	-0.40351125584793973
g__Limosilactobacillus	0.554389377599778	0.4912310940757527	0.31579141762012675	0.18245726351385103	0.5374771260013622	0.4491255717264025	0.4140376364352773	0.2596507211543264	-0.11929897998982565	-0.37894970114415205	-0.547371790541553	0.2385979599796513	-0.04210552234935023
g__Enterocloster	-0.8666720016907923	-0.803513718166767	-0.2842122758581141	-0.48070471348841515	-0.47857552315189794	-0.5157926487795403	-0.614038867594691	-0.36140573349858945	0.5368454099542155	0.6631619770022663	0.8456192405161171	-0.087719838227813	0.3754409076150396
g__Coprococcus	0.024561554703787635	0.059649489994912826	-0.24210675350876382	0.059649489994912826	-0.3902231188777014	-0.13684294763538826	0.010526380587337557	-0.1087725994024881	-0.2842122758581141	-0.0035087935291125195	-0.010526380587337557	-0.087719838227813	-0.4245640170226148
g__Phascolarctobacterium	-0.3403529723239144	-0.2912298629163391	-0.010526380587337557	-0.22807157939231376	-0.05153890249328131	-0.21403640527586368	0.10175501234426305	0.087719838227813	-0.087719838227813	0.21403640527586368	0.2912298629163391	0.0035087935291125195	0.7333378475845165
g__Veillonella	-0.8807071758072423	-0.824566479341442	-0.6210564546529159	-0.7824609569920918	-0.7509954363306706	-0.5929861064200158	-0.6561443899440412	-0.6070212805364659	0.3333353852656894	0.8666720016907923	0.8947423499236925	0.3754409076150396	0.2912298629163391
g__Romboutsia	-0.4350903976099524	-0.4771959199593026	-0.2175451988049762	-0.0701758705822504	-0.23560641139785743	-0.371932114085927	-0.6736883575896037	-0.4350903976099524	0.7508818152300792	0.3228090046783518	0.4561431587846275	-0.15438691528095086	-0.22456278586320125
g__Ruminococcus	-0.7052674993516165	-0.7122850864098416	-0.7684257828756417	-0.6701795640604913	-0.8835240427419654	-0.7473730217009665	-0.7543906087591916	-0.8526368275743421	0.40351125584793973	0.7122850864098416	0.7333378475845165	0.3894760817314897	-0.24210675350876382
