# Supplementary material for: Early-Life Diarrhea Disrupts Antioxidant–Immune Homeostasis and Gut Microbiota in Suckling Calves
Source: Biology (Basel). 2026 Mar 10;15(6):450. doi: 10.3390/biology15060450 (PMC13024218; doi:10.3390/biology15060450)
Supplement: Supplementary file 1 [file biology-15-00450-s001.zip › Additional File S2.csv]

Name	C_0-Mean(%)	C_0-Sd(%)	T1_0-Mean(%)	T1_0-Sd(%)	Pvalue	Fold Change	Corrected pvalue	Lower ci	Upper ci	Effectsize
Global and overview maps	27.82843	0.02806	27.83185	0.26451	0.3785		0.6264	-0.1834	0.2329	-0.00318
Carbohydrate metabolism	9.65051	0.10494	10.00731	0.21962	0.03064		0.3496	-0.5051	-0.139	-0.357
Amino acid metabolism	6.35724	0.11542	6.03151	0.13408	0.00508		0.1218	0.1988	0.46	0.3255
Membrane transport	5.97471	0.50443	5.71885	1.01319	0.6889		0.7873	-0.5821	1.101	0.2559
Metabolism of cofactors and vitamins	5.89675	0.10865	5.72285	0.14995	0.04533		0.3496	0.03452	0.3106	0.174
Signal transduction	4.36512	0.47675	4.96114	0.26833	0.06555		0.3496	-0.9944	-0.2007	-0.596
Energy metabolism	4.24208	0.13257	4.29288	0.11637	0.4712		0.7296	-0.1781	0.07859	-0.05048
Nucleotide metabolism	3.42576	0.17976	3.44063	0.28943	1		1	-0.2609	0.2324	-0.01464
Glycan biosynthesis and metabolism	3.11648	0.30469	3.30343	0.51632	0.6889		0.7873	-0.6477	0.2612	-0.187
Cellular community - prokaryotes	3.12099	0.14495	3.28671	0.2047	0.1735		0.3965	-0.3458	0.03321	-0.166
Translation	3.17563	0.39282	3.05564	0.34673	0.8102		0.8274	-0.2198	0.5265	0.12
Replication and repair	2.8417	0.51528	2.29059	0.13069	0.1735		0.3965	0.1135	0.9117	0.551
Lipid metabolism	2.46384	0.06636	2.44315	0.15461	0.8102		0.8274	-0.1102	0.1472	0.02085
Metabolism of other amino acids	1.92511	0.0893	1.9657	0.06868	0.4712		0.7296	-0.122	0.04675	-0.04082
Biosynthesis of other secondary metabolites	1.96154	0.04085	1.83219	0.13296	0.0927		0.3708	0.03344	0.2286	0.1293
Folding sorting and degradation	1.81488	0.05564	1.66869	0.05427	0.01307		0.209	0.08518	0.195	0.1458
Drug resistance: antimicrobial	1.6606	0.16111	1.68597	0.11598	0.8102		0.8274	-0.182	0.1195	-0.02533
Xenobiotics biodegradation and metabolism	1.20603	0.05778	1.19825	0.13443	0.8102		0.8274	-0.1052	0.1098	0.00768
Metabolism of terpenoids and polyketides	1.14332	0.05627	1.24513	0.0767	0.04533		0.3496	-0.1673	-0.03712	-0.1017
Infectious disease: bacterial	0.96079	0.14658	1.05587	0.06248	0.3785		0.6264	-0.2027	0.02853	-0.09511
Cell growth and death	0.96276	0.09271	0.86809	0.12173	0.1282		0.3965	-0.00927	0.2105	0.09472
Cell motility	0.70737	0.22584	0.80956	0.25515	0.5752		0.7462	-0.346	0.158	-0.1022
Transport and catabolism	0.6775	0.13462	0.75658	0.30831	0.6889		0.7873	-0.3225	0.158	-0.07905
Cancer: overview	0.61909	0.00829	0.61259	0.03354	0.3785		0.6264	-0.01987	0.02988	0.00654
Endocrine system	0.53728	0.04168	0.50316	0.02537	0.1735		0.3965	0.00107	0.06909	0.03414
Cardiovascular disease	0.44552	0.03531	0.4322	0.01744	0.1735		0.3965	-0.01602	0.039	0.0133
Aging	0.37554	0.01328	0.36987	0.03702	0.3785		0.6264	-0.02566	0.03006	0.00569
Environmental adaptation	0.30391	0.05324	0.32983	0.09907	0.6889		0.7873	-0.1124	0.05841	-0.02593
Neurodegenerative disease	0.27688	0.03403	0.28898	0.04723	0.2298		0.4795	-0.0548	0.02706	-0.01208
Endocrine and metabolic disease	0.30614	0.01849	0.25955	0.00828	0.00508		0.1218	0.03017	0.06076	0.04657
Drug resistance: antineoplastic	0.24296	0.01317	0.30171	0.09498	0.3785		0.6264	-0.1325	0.0103	-0.05873
Digestive system	0.25857	0.03095	0.27259	0.05238	0.8102		0.8274	-0.05438	0.03087	-0.01403
Information processing in viruses	0.24707	0.07005	0.24098	0.03967	0.5752		0.7462	-0.05394	0.0628	0.00612
Immune system	0.18663	0.03007	0.18886	0.04862	0.5752		0.7462	-0.04341	0.04026	-0.00223
Transcription	0.18149	0.01129	0.17843	0.01541	0.5752		0.7462	-0.0123	0.0162	0.00304
Nervous system	0.13608	0.02529	0.15812	0.01132	0.1735		0.3965	-0.04243	-0.00018	-0.02203
Cancer: specific types	0.09526	0.03267	0.11618	0.03354	0.5752		0.7462	-0.05497	0.01596	-0.02089
Infectious disease: parasitic	0.08911	0.03969	0.04944	0.01118	0.1282		0.3965	0.01077	0.06828	0.03966
Infectious disease: viral	0.07159	0.00332	0.06258	0.01492	0.0927		0.3708	-0.00286	0.01816	0.00901
Immune disease	0.06368	0.00628	0.06235	0.01057	0.6889		0.7873	-0.00737	0.00991	0.00133
Development and regeneration	0.02674	0.01252	0.04188	0.01037	0.06555		0.3496	-0.02717	-0.00275	-0.01514
Excretory system	0.02246	0.01089	0.03504	0.00312	0.1735		0.3965	-0.02045	-0.00369	-0.01258
Signaling molecules and interaction	0.01216	0.00156	0.01128	0.00309	0.5752		0.7462	-0.00176	0.00349	0.00089
Chromosome	0.01503	0.00744	0.00296	0.00058	0.06555		0.3496	0.00568	0.01666	0.01207
Substance dependence	0.00319	0.00186	0.00477	0.00138	0.0927		0.3708	-0.00321	0.00029	-0.00159
Cellular community - eukaryotes	0.00148	0.00097	0.00326	0.00344	0.2298		0.4795	-0.00459	0.00038	-0.00178
Sensory system	0.00232	0.00206	0.00039	0.0003	0.1282		0.3965	0.00055	0.00363	0.00193
Circulatory system	0.00064	0.00043	0.00042	0.00031	0.3785		0.6264	-0.00016	0.00062	0.00023
