# Supplementary material for: Early-Life Diarrhea Disrupts Antioxidant–Immune Homeostasis and Gut Microbiota in Suckling Calves
Source: Biology (Basel). 2026 Mar 10;15(6):450. doi: 10.3390/biology15060450 (PMC13024218; doi:10.3390/biology15060450)
Supplement: Supplementary file 1 [file biology-15-00450-s001.zip › Additional File S3.csv]

Name	C_0-Mean(%)	C_0-Sd(%)	T1_0-Mean(%)	T1_0-Sd(%)	Pvalue	Fold Change	Corrected pvalue	Lower ci	Upper ci	Effectsize
Metabolic pathways	19.6974	0.21123	19.69458	0.08568	0.9362		0.9812	-0.1507	0.1577	0.00467
Biosynthesis of secondary metabolites	9.87904	0.11066	9.6757	0.02567	0.00508		0.09322	0.1283	0.291	0.2033
Microbial metabolism in diverse environments	5.35878	0.16479	5.29775	0.3415	1		1	-0.2104	0.3302	0.06108
Biosynthesis of cofactors	4.45422	0.14954	4.27924	0.14964	0.03064		0.2018	0.0207	0.3251	0.1746
Biosynthesis of amino acids	4.46773	0.24587	4.09027	0.0928	0.01307		0.1303	0.1866	0.564	0.3774
Carbon metabolism	2.91654	0.03493	3.01881	0.15675	0.5752		0.7262	-0.2262	0.0086	-0.1024
Amino sugar and nucleotide sugar metabolism	1.87573	0.09731	2.00842	0.23985	0.3785		0.595	-0.3214	0.05514	-0.1327
Biosynthesis of nucleotide sugars	1.46452	0.03979	1.89645	0.23138	0.00508		0.09322	-0.6001	-0.2579	-0.4319
Glycolysis / Gluconeogenesis	1.4583	0.07927	1.43949	0.09681	0.9362		0.9812	-0.07051	0.1083	0.01848
Starch and sucrose metabolism	1.41812	0.17911	1.39268	0.06477	0.5752		0.7262	-0.115	0.1665	0.02531
Cysteine and methionine metabolism	1.451	0.13787	1.30009	0.02951	0.0927		0.3762	0.04701	0.2513	0.1508
Galactose metabolism	1.39662	0.09826	1.32039	0.03149	0.2298		0.4382	-0.00184	0.1448	0.07614
Pyruvate metabolism	1.2629	0.05553	1.32639	0.02567	0.06555		0.3092	-0.1054	-0.01616	-0.06352
Fructose and mannose metabolism	1.08519	0.07341	1.22212	0.1853	0.298		0.5305	-0.2955	-1.0E-5	-0.137
Pentose phosphate pathway	1.14219	0.08239	1.07145	0.07583	0.2298		0.4382	-0.02098	0.1439	0.07078
Glycine serine and threonine metabolism	1.10237	0.03991	1.01415	0.07781	0.06555		0.3092	0.02513	0.1504	0.08822
Biosynthesis of various nucleotide sugars	0.82859	0.09762	1.23774	0.19921	0.00508		0.09322	-0.5756	-0.2496	-0.4093
Alanine aspartate and glutamate metabolism	1.00684	0.05585	1.00575	0.02677	0.9362		0.9812	-0.04607	0.04512	0.00105
2-Oxocarboxylic acid metabolism	1.04176	0.04431	0.91437	0.03473	0.00508		0.09322	0.09007	0.1697	0.1273
Glyoxylate and dicarboxylate metabolism	0.86858	0.08463	0.95838	0.07697	0.1282		0.3857	-0.1744	-0.0078	-0.08976
Porphyrin metabolism	0.89107	0.10505	0.81896	0.10726	0.1282		0.3857	-0.04875	0.18	0.0721
Phosphotransferase system (PTS)	0.86446	0.10788	0.80939	0.26568	0.8102		0.9005	-0.1458	0.2783	0.05506
Methane metabolism	0.81432	0.01507	0.85678	0.11597	0.3785		0.595	-0.1272	0.03544	-0.04251
Other carbon fixation pathways	0.80407	0.07934	0.84923	0.03564	0.4712		0.6398	-0.1118	0.01742	-0.04516
Pentose and glucuronate interconversions	0.79517	0.0701	0.79898	0.04323	0.9362		0.9812	-0.06237	0.05708	-0.00383
Propanoate metabolism	0.73234	0.02697	0.82303	0.05129	0.01307		0.1303	-0.131	-0.04298	-0.0907
Purine metabolism	0.77621	0.04952	0.75324	0.06558	0.3785		0.595	-0.04101	0.08249	0.02295
Butanoate metabolism	0.72628	0.06304	0.74858	0.02496	0.298		0.5305	-0.06651	0.03271	-0.02229
Folate biosynthesis	0.73151	0.05708	0.73839	0.04491	1		1	-0.06432	0.04535	-0.00689
Nicotinate and nicotinamide metabolism	0.73268	0.06223	0.70174	0.02612	0.6889		0.8014	-0.01341	0.08549	0.03095
Phenylalanine tyrosine and tryptophan biosynthesis	0.7457	0.02794	0.65111	0.09429	0.03064		0.2018	0.03026	0.1756	0.09459
Protein export	0.68164	0.02683	0.6611	0.03374	0.3785		0.595	-0.01243	0.04961	0.02051
Arginine biosynthesis	0.69879	0.02332	0.63803	0.05146	0.1282		0.3857	0.01781	0.09914	0.06076
Pantothenate and CoA biosynthesis	0.70395	0.02569	0.63265	0.01221	0.00508		0.09322	0.05292	0.09352	0.07127
Riboflavin metabolism	0.62565	0.01665	0.61418	0.02972	0.2298		0.4382	-0.01528	0.0331	0.01144
Lysine biosynthesis	0.63506	0.05407	0.57606	0.03993	0.06555		0.3092	0.00884	0.1075	0.05899
Carbon fixation by Calvin cycle	0.59253	0.0166	0.60606	0.03193	0.8102		0.9005	-0.0406	0.01259	-0.01356
One carbon pool by folate	0.56903	0.02539	0.62362	0.08043	0.2298		0.4382	-0.119	0.0068	-0.05461
Quorum sensing	0.58037	0.01127	0.59154	0.02721	0.4712		0.6398	-0.03297	0.00975	-0.01118
Arginine and proline metabolism	0.59208	0.01741	0.56551	0.03921	0.1735		0.3857	-0.00677	0.0587	0.02657
Thiamine metabolism	0.58493	0.0382	0.54199	0.05084	0.298		0.5305	0.0006	0.09428	0.04294
Citrate cycle (TCA cycle)	0.54577	0.07293	0.56372	0.05689	0.4712		0.6398	-0.08485	0.05112	-0.01794
Streptomycin biosynthesis	0.50875	0.0369	0.59953	0.0563	0.01307		0.1303	-0.14	-0.04203	-0.09079
RNA degradation	0.56256	0.02092	0.52179	0.01148	0.01307		0.1303	0.02207	0.05638	0.04076
Nucleotide metabolism	0.47614	0.02622	0.52229	0.05041	0.1735		0.3857	-0.08811	-0.00175	-0.04614
Bacterial secretion system	0.48482	0.01042	0.4932	0.02146	0.4712		0.6398	-0.02695	0.0105	-0.00839
Terpenoid backbone biosynthesis	0.48833	0.03096	0.48336	0.02472	0.9362		0.9812	-0.02283	0.03465	0.00496
Pyrimidine metabolism	0.43426	0.02133	0.52279	0.03914	0.00508		0.09322	-0.1203	-0.05752	-0.08857
Valine leucine and isoleucine biosynthesis	0.50376	0.03663	0.44332	0.0145	0.00508		0.09322	0.036	0.092	0.06043
Biotin metabolism	0.45663	0.08401	0.43674	0.02463	1		1	-0.04172	0.08972	0.01988
Histidine metabolism	0.43505	0.03351	0.45382	0.07251	1		1	-0.07428	0.04189	-0.01878
Sulfur relay system	0.42117	0.02976	0.40101	0.05502	0.5752		0.7262	-0.02176	0.06558	0.02016
Fatty acid metabolism	0.40065	0.04862	0.39022	0.04682	0.9362		0.9812	-0.03531	0.06082	0.01043
Polyketide sugar unit biosynthesis	0.31816	0.03678	0.4412	0.04427	0.00508		0.09322	-0.165	-0.08009	-0.123
Ascorbate and aldarate metabolism	0.3807	0.04366	0.36216	0.03997	0.2298		0.4382	-0.02331	0.06314	0.01851
Sphingolipid metabolism	0.35128	0.06721	0.37012	0.17147	0.9362		0.9812	-0.1473	0.1183	-0.01886
Phenylalanine metabolism	0.37166	0.08192	0.32784	0.03104	0.5752		0.7262	-0.01474	0.1127	0.04381
Fatty acid biosynthesis	0.3581	0.03355	0.33368	0.0228	0.4712		0.6398	-0.00332	0.05686	0.02439
Two-component system	0.29452	0.03928	0.35306	0.027	0.04533		0.2825	-0.09184	-0.01963	-0.05854
Ubiquinone and other terpenoid-quinone biosynthesis	0.2975	0.08927	0.34015	0.04468	0.2298		0.4382	-0.1151	0.03354	-0.04267
Other glycan degradation	0.29291	0.05292	0.3073	0.13705	0.9362		0.9812	-0.1227	0.09249	-0.01437
Acarbose and validamycin biosynthesis	0.23448	0.03665	0.32038	0.02612	0.00508		0.09322	-0.1183	-0.05188	-0.08592
C5-Branched dibasic acid metabolism	0.26564	0.02399	0.2887	0.01656	0.1282		0.3857	-0.04442	-0.00317	-0.02307
Tyrosine metabolism	0.31052	0.02848	0.24222	0.02251	0.00824		0.115	0.04038	0.09434	0.0683
Cyanoamino acid metabolism	0.26155	0.02503	0.28598	0.05623	0.5752		0.7262	-0.06976	0.01745	-0.02441
Vitamin B6 metabolism	0.25867	0.00922	0.27708	0.02904	0.06555		0.3092	-0.04019	0.0055	-0.01842
Central carbon metabolism in cancer	0.25809	0.03125	0.24883	0.04062	0.8102		0.9005	-0.02682	0.04748	0.00925
Degradation of aromatic compounds	0.24838	0.05795	0.23835	0.05342	0.9362		0.9812	-0.04366	0.06924	0.01
Biofilm formation - Vibrio cholerae	0.22247	0.02646	0.25537	0.03179	0.1282		0.3857	-0.06222	-0.0029	-0.0329
Glucagon signaling pathway	0.24448	0.03613	0.23088	0.0382	0.5752		0.7262	-0.02447	0.04931	0.01358
Nitrogen metabolism	0.24722	0.01644	0.22647	0.02421	0.2298		0.4382	-0.00063	0.04208	0.02075
Monobactam biosynthesis	0.24778	0.02729	0.21786	0.01079	0.04533		0.2825	0.00908	0.05066	0.02993
Inositol phosphate metabolism	0.26304	0.01375	0.20125	0.00963	0.00508		0.09322	0.04914	0.07498	0.06181
Valine leucine and isoleucine degradation	0.24131	0.01042	0.22276	0.02959	0.4712		0.6398	-0.00342	0.04037	0.01855
Peptidoglycan biosynthesis	0.22945	0.02217	0.22711	0.02139	0.8102		0.9005	-0.02177	0.02579	0.00235
Biofilm formation - Escherichia coli	0.21729	0.019	0.21478	0.03859	0.8102		0.9005	-0.02913	0.03682	0.00253
Sulfur metabolism	0.20583	0.01494	0.22027	0.01989	0.2298		0.4382	-0.03119	0.006	-0.01444
HIF-1 signaling pathway	0.21838	0.02552	0.1974	0.04032	0.3785		0.595	-0.0165	0.05501	0.021
Biosynthesis of various plant secondary metabolites	0.1982	0.03423	0.21132	0.06074	0.5752		0.7262	-0.06764	0.03815	-0.01315
Antifolate resistance	0.17341	0.0144	0.22333	0.07303	0.3785		0.595	-0.102	0.00158	-0.0499
Lipoic acid metabolism	0.17782	0.01904	0.21685	0.04213	0.06555		0.3092	-0.06771	-0.00307	-0.03905
D-Amino acid metabolism	0.19232	0.0268	0.19002	0.01116	0.5752		0.7262	-0.01898	0.02506	0.0023
Glycosphingolipid biosynthesis - globo and isoglobo series	0.16804	0.03967	0.20055	0.09926	0.8102		0.9005	-0.1117	0.04615	-0.03249
Lysine degradation	0.1476	0.04277	0.20566	0.06853	0.1282		0.3857	-0.1208	0.00055	-0.05804
Selenocompound metabolism	0.17931	0.02915	0.16453	0.00778	0.3785		0.595	-0.00912	0.0376	0.01478
beta-Alanine metabolism	0.15204	0.03897	0.17258	0.01483	0.1735		0.3857	-0.04777	0.01298	-0.02059
Glycerolipid metabolism	0.17008	0.01951	0.1509	0.02019	0.1735		0.3857	-0.00102	0.04007	0.0192
Glycosaminoglycan degradation	0.14887	0.02645	0.17152	0.08827	1		1	-0.08741	0.04285	-0.02264
Fatty acid degradation	0.17263	0.02625	0.1427	0.03587	0.298		0.5305	-0.0029	0.06049	0.02993
Oxidative phosphorylation	0.14073	0.04126	0.16339	0.04754	0.1282		0.3857	-0.07697	0.02191	-0.02267
Benzoate degradation	0.13109	0.04668	0.15902	0.00429	0.3785		0.595	-0.06059	0.00803	-0.02793
Necroptosis	0.13874	0.01222	0.14417	0.01373	0.5752		0.7262	-0.01857	0.00881	-0.00544
Prodigiosin biosynthesis	0.14861	0.01204	0.12716	0.01968	0.0927		0.3762	0.00358	0.03863	0.02145
Tryptophan metabolism	0.11885	0.00377	0.15363	0.01321	0.00508		0.09322	-0.04374	-0.02367	-0.03479
MicroRNAs in cancer	0.14341	0.01219	0.12866	0.01726	0.1735		0.3857	-0.00052	0.02981	0.01476
Glutathione metabolism	0.1347	0.01583	0.1346	0.02775	0.8102		0.9005	-0.02382	0.02203	0.0001
Novobiocin biosynthesis	0.14163	0.0041	0.12029	0.01239	0.00508		0.09322	0.01268	0.03125	0.02133
Lysosome	0.12024	0.02736	0.13943	0.08063	1		1	-0.08643	0.04255	-0.01917
Taurine and hypotaurine metabolism	0.1163	0.00718	0.13078	0.0206	0.0927		0.3762	-0.02805	0.0023	-0.01448
Degradation of flavonoids	0.11672	0.03132	0.12887	0.0585	0.6889		0.8014	-0.06642	0.0346	-0.01216
GABAergic synapse	0.0979	0.02065	0.13013	0.00606	0.00824		0.115	-0.04699	-0.01482	-0.03224
Diabetic cardiomyopathy	0.1241	0.01059	0.10389	0.0066	0.00824		0.115	0.01115	0.02992	0.02022
Tropane piperidine and pyridine alkaloid biosynthesis	0.11307	0.00796	0.10798	0.00762	0.2298		0.4382	-0.0031	0.01295	0.00511
Longevity regulating pathway - worm	0.12313	0.02051	0.09655	0.00335	0.00824		0.115	0.01104	0.04182	0.02658
Insulin resistance	0.11603	0.00366	0.09725	0.01669	0.03064		0.2018	0.00615	0.03117	0.01879
Various types of N-glycan biosynthesis	0.09215	0.02549	0.1185	0.07236	0.9362		0.9812	-0.08216	0.02293	-0.02635
Protein processing in endoplasmic reticulum	0.13016	0.03093	0.07978	0.01386	0.02024		0.1859	0.02398	0.07422	0.05038
Glycosphingolipid biosynthesis - ganglio series	0.09177	0.02528	0.11805	0.07236	0.9362		0.9812	-0.08286	0.03155	-0.02629
Chloroalkane and chloroalkene degradation	0.12529	0.03705	0.08041	0.01065	0.06555		0.3092	0.01765	0.07243	0.04487
Biosynthesis of ansamycins	0.11145	0.02032	0.09333	0.0296	0.1735		0.3857	-0.00848	0.04448	0.01814
Cobalamin transport and metabolism	0.09765	0.0271	0.10083	0.04199	0.8102		0.9005	-0.04019	0.03204	-0.0032
Tuberculosis	0.11676	0.02193	0.08095	0.00826	0.00824		0.115	0.01839	0.05364	0.0358
Naphthalene degradation	0.10818	0.02958	0.07233	0.01034	0.06555		0.3092	0.0134	0.06014	0.03586
Neomycin kanamycin and gentamicin biosynthesis	0.08646	0.02625	0.08104	0.01543	0.3785		0.595	-0.01786	0.02749	0.00541
Glutamatergic synapse	0.07672	0.01002	0.08979	0.00496	0.03064		0.2018	-0.02127	-0.00466	-0.01307
Aminoacyl-tRNA biosynthesis	0.08876	0.01039	0.07195	0.0064	0.01307		0.1303	0.00791	0.02596	0.0168
Biosynthesis of vancomycin group antibiotics	0.08351	0.01958	0.07638	0.01345	0.298		0.5305	-0.01046	0.02515	0.00713
Glucosinolate biosynthesis	0.09225	0.01609	0.06711	0.00876	0.01307		0.1303	0.01072	0.03726	0.02514
Peroxisome	0.06635	0.00593	0.09198	0.01828	0.00508		0.09322	-0.03892	-0.01188	-0.02564
Lipid and atherosclerosis	0.0917	0.02367	0.06443	0.00533	0.03064		0.2018	0.00894	0.04428	0.02726
Salmonella infection	0.07793	0.0056	0.07612	0.01041	0.3785		0.595	-0.00787	0.01018	0.00181
Fluid shear stress and atherosclerosis	0.07143	0.01121	0.08224	0.00636	0.1735		0.3857	-0.02026	-0.00157	-0.0108
Legionellosis	0.09504	0.02157	0.05596	0.00383	0.00508		0.09322	0.02347	0.05523	0.03908
Type I diabetes mellitus	0.08107	0.01546	0.06804	0.01222	0.298		0.5305	-0.00154	0.0272	0.01303
Carbapenem biosynthesis	0.07254	0.0068	0.06757	0.01043	0.1735		0.3857	-0.00449	0.01462	0.00496
Aminobenzoate degradation	0.06517	0.00986	0.0748	0.02934	0.6889		0.8014	-0.03299	0.01409	-0.00964
Exopolysaccharide biosynthesis	0.06621	0.01035	0.07268	0.02718	0.9362		0.9812	-0.02757	0.01403	-0.00647
Biosynthesis of siderophore group nonribosomal peptides	0.06205	0.0407	0.07612	0.02001	0.2298		0.4382	-0.04556	0.02245	-0.01406
Insulin signaling pathway	0.0641	0.00129	0.07055	0.00433	0.01307		0.1303	-0.01	-0.00306	-0.00646
Phosphatidylinositol signaling system	0.06195	0.00677	0.0637	0.00811	1		1	-0.00901	0.00601	-0.00176
Mycolic acid biosynthesis	0.06361	0.02796	0.05458	0.02056	0.9362		0.9812	-0.0148	0.03488	0.00903
Isoquinoline alkaloid biosynthesis	0.06588	0.00514	0.0501	0.00577	0.00508		0.09322	0.01015	0.02158	0.01578
Plant hormone signal transduction	0.05478	0.00608	0.05606	0.0061	1		1	-0.00748	0.00554	-0.00128
Retinol metabolism	0.05849	0.01029	0.05182	0.00454	0.1735		0.3857	-0.00131	0.01525	0.00667
Type II diabetes mellitus	0.05559	0.00202	0.05361	0.0076	0.6889		0.8014	-0.00312	0.00782	0.00197
Zeatin biosynthesis	0.05307	0.00257	0.05434	0.00634	0.9362		0.9812	-0.00635	0.00355	-0.00127
Pathways in cancer	0.04804	0.01071	0.0575	0.00858	0.0927		0.3762	-0.01938	0.00076	-0.00945
Cytoskeleton in muscle cells	0.05461	0.00906	0.05089	0.01913	0.3785		0.595	-0.01173	0.01848	0.00373
Metabolism of xenobiotics by cytochrome P450	0.06056	0.00754	0.03973	0.00823	0.00824		0.115	0.01214	0.02937	0.02083
Amoebiasis	0.06616	0.03315	0.03328	0.00529	0.298		0.5305	0.00672	0.05778	0.03288
Human papillomavirus infection	0.05076	0.00271	0.04749	0.00714	0.1282		0.3857	-0.00325	0.00798	0.00327
Viral carcinogenesis	0.05075	0.00271	0.04744	0.00718	0.1282		0.3857	-0.00267	0.00802	0.00331
AMPK signaling pathway	0.04987	0.00835	0.04781	0.01753	0.9362		0.9812	-0.01207	0.01657	0.00206
Biofilm formation - Pseudomonas aeruginosa	0.04845	0.01246	0.04186	0.02576	1		1	-0.01544	0.02741	0.00659
Phenazine biosynthesis	0.04604	0.01145	0.04147	0.0254	1		1	-0.01584	0.02501	0.00457
Alzheimer disease	0.04657	0.00189	0.04004	0.0091	0.2298		0.4382	-0.00013	0.01316	0.00653
Pathogenic Escherichia coli infection	0.04632	0.00189	0.03991	0.00909	0.298		0.5305	-0.0002	0.01327	0.00642
Vancomycin resistance	0.04307	0.00241	0.04285	0.007	0.5752		0.7262	-0.00479	0.0058	0.00023
Thyroid hormone signaling pathway	0.04326	0.00737	0.04123	0.00232	0.0927		0.3762	-0.00457	0.00685	0.00203
Cationic antimicrobial peptide (CAMP) resistance	0.03561	0.01474	0.04734	0.00489	0.2298		0.4382	-0.02329	-0.00046	-0.01172
beta-Lactam resistance	0.03752	0.00491	0.04352	0.01698	0.8102		0.9005	-0.01923	0.00666	-0.006
Drug metabolism - other enzymes	0.04318	0.00751	0.03737	0.01011	0.2298		0.4382	-0.0033	0.01488	0.0058
Caprolactam degradation	0.03344	0.00885	0.04589	0.00493	0.03064		0.2018	-0.01957	-0.00465	-0.01245
NOD-like receptor signaling pathway	0.03191	0.00554	0.04685	0.01976	0.06555		0.3092	-0.03198	-0.00239	-0.01495
PI3K-Akt signaling pathway	0.03176	0.00578	0.03718	0.00321	0.06555		0.3092	-0.01114	-0.00065	-0.00542
Estrogen signaling pathway	0.03164	0.00576	0.03621	0.00413	0.2298		0.4382	-0.00949	0.00035	-0.00457
Chemical carcinogenesis - receptor activation	0.03161	0.00571	0.03624	0.00415	0.1735		0.3857	-0.01014	0.00033	-0.00463
Antigen processing and presentation	0.03163	0.00577	0.03621	0.00413	0.2298		0.4382	-0.00983	0.00052	-0.00458
Prostate cancer	0.0316	0.00572	0.03621	0.00413	0.1735		0.3857	-0.01004	7.0E-5	-0.00461
Progesterone-mediated oocyte maturation	0.0316	0.00572	0.03621	0.00413	0.1735		0.3857	-0.00988	-3.579E-6	-0.00461
Plant-pathogen interaction	0.0316	0.00572	0.03621	0.00413	0.1735		0.3857	-0.00954	0.0005	-0.00461
Th17 cell differentiation	0.0316	0.00573	0.03621	0.00413	0.1735		0.3857	-0.01016	0.00072	-0.00462
IL-17 signaling pathway	0.0316	0.00573	0.03621	0.00413	0.1735		0.3857	-0.00994	7.0E-5	-0.00462
Ferroptosis	0.03461	0.00665	0.03277	0.00912	0.6889		0.8014	-0.00664	0.01055	0.00184
Pinene camphor and geraniol degradation	0.02585	0.01382	0.03685	0.01615	0.1735		0.3857	-0.02598	0.00439	-0.011
Drug metabolism - cytochrome P450	0.03428	0.00415	0.02835	0.00576	0.1735		0.3857	0.0004	0.01086	0.00593
Glycerophospholipid metabolism	0.02742	0.01079	0.03514	0.01123	0.4712		0.6398	-0.01923	0.00354	-0.00771
Alcoholic liver disease	0.03461	0.00567	0.02622	0.00581	0.03064		0.2018	0.00308	0.01453	0.00839
Prolactin signaling pathway	0.03281	0.01043	0.02732	0.00691	0.4712		0.6398	-0.00293	0.01444	0.00549
Proximal tubule bicarbonate reclamation	0.02247	0.01125	0.03498	0.00319	0.1735		0.3857	-0.02086	-0.00338	-0.01251
Limonene degradation	0.03032	0.00481	0.01864	0.0038	0.00508		0.09322	0.00718	0.01627	0.01168
Efferocytosis	0.02349	0.008	0.02507	0.01177	0.9362		0.9812	-0.01198	0.0085	-0.00158
Styrene degradation	0.02545	0.00426	0.02301	0.01373	0.1735		0.3857	-0.00927	0.01093	0.00245
Phenylpropanoid biosynthesis	0.02044	0.01026	0.02776	0.01703	0.5752		0.7262	-0.02253	0.00691	-0.00732
Chemical carcinogenesis - reactive oxygen species	0.01838	0.00769	0.02952	0.00237	0.03064		0.2018	-0.01675	-0.00518	-0.01114
Xylene degradation	0.01889	0.01123	0.02671	0.01248	0.1282		0.3857	-0.01956	0.00464	-0.00782
Dioxin degradation	0.01877	0.01129	0.02616	0.01256	0.1282		0.3857	-0.01936	0.00624	-0.00739
Carbohydrate digestion and absorption	0.01587	0.0069	0.02904	0.00694	0.01307		0.1303	-0.02017	-0.00535	-0.01317
Pathways of neurodegeneration - multiple diseases	0.01829	0.00103	0.02121	0.00876	0.6889		0.8014	-0.00888	0.00375	-0.00291
Amyotrophic lateral sclerosis	0.01825	0.00101	0.02118	0.00875	0.6889		0.8014	-0.00935	0.0038	-0.00293
Type I polyketide structures	0.0174	0.00786	0.02081	0.01619	1		1	-0.01706	0.01	-0.00341
Salivary secretion	0.01102	0.00641	0.02285	0.00627	0.02024		0.1859	-0.01832	-0.00568	-0.01183
Pancreatic secretion	0.01102	0.00641	0.02285	0.00627	0.02024		0.1859	-0.01865	-0.00471	-0.01183
Nonribosomal peptide structures	0.01739	0.00412	0.01548	0.00517	0.6889		0.8014	-0.00251	0.00686	0.0019
Atrazine degradation	0.02636	0.01383	0.00562	0.00318	0.03064		0.2018	0.00929	0.03026	0.02073
PPAR signaling pathway	0.01344	0.00111	0.01799	0.00278	0.00508		0.09322	-0.00681	-0.00235	-0.00454
Cushing syndrome	0.01666	0.0061	0.0133	0.00728	0.5752		0.7262	-0.00364	0.01016	0.00336
Flavone and flavonol biosynthesis	0.01957	0.00481	0.00995	0.00156	0.00508		0.09322	0.00612	0.01311	0.00963
Longevity regulating pathway	0.00848	0.00366	0.01965	0.00572	0.00508		0.09322	-0.01625	-0.0064	-0.01116
Insect hormone biosynthesis	0.01897	0.00863	0.00866	0.00152	0.0927		0.3762	0.0041	0.01654	0.01032
Fat digestion and absorption	0.00856	0.00295	0.0165	0.0094	0.0927		0.3762	-0.01592	-0.00107	-0.00793
FoxO signaling pathway	0.00671	0.00343	0.01703	0.00596	0.01307		0.1303	-0.01527	-0.00515	-0.01032
Longevity regulating pathway - multiple species	0.00659	0.00346	0.01611	0.00676	0.06555		0.3092	-0.01459	-0.00396	-0.00953
MAPK signaling pathway - plant	0.00655	0.00347	0.01611	0.00676	0.06555		0.3092	-0.01562	-0.00376	-0.00956
MAPK signaling pathway - yeast	0.00655	0.00347	0.01611	0.00676	0.06555		0.3092	-0.0157	-0.00415	-0.00956
Hepatocellular carcinoma	0.00928	0.00574	0.01222	0.00565	0.6889		0.8014	-0.00873	0.00293	-0.00294
Osteoclast differentiation	0.00891	0.00501	0.01144	0.00912	0.6889		0.8014	-0.00991	0.00514	-0.00253
Rheumatoid arthritis	0.0089	0.00502	0.01144	0.00912	0.6889		0.8014	-0.01001	0.00469	-0.00254
alpha-Linolenic acid metabolism	0.00804	0.00591	0.01051	0.00481	0.2298		0.4382	-0.00807	0.00323	-0.00247
Ethylbenzene degradation	0.00804	0.00591	0.01051	0.00481	0.2298		0.4382	-0.00812	0.00386	-0.00247
Teichoic acid biosynthesis	0.0065	0.00168	0.01155	0.00721	0.3785		0.595	-0.01043	0.00073	-0.00505
DNA replication	0.01354	0.0112	0.00401	0.00281	0.1735		0.3857	0.00133	0.01787	0.00953
Thermogenesis	0.00697	0.00501	0.00945	0.00444	0.1735		0.3857	-0.00732	0.00285	-0.00249
Tetracycline biosynthesis	0.01242	0.00988	0.00396	0.00252	0.298		0.5305	0.00087	0.01598	0.00845
Biosynthesis of type II polyketide products	0.0121	0.00992	0.00375	0.00258	0.2298		0.4382	0.00128	0.01579	0.00835
Mitophagy - animal	0.01132	0.00457	0.00445	0.00283	0.03064		0.2018	0.00271	0.01083	0.00687
Renal cell carcinoma	0.00699	0.00184	0.00855	0.00408	1		1	-0.00523	0.00161	-0.00155
Bile secretion	0.00967	0.0078	0.00474	0.00359	0.2298		0.4382	-0.00164	0.01084	0.00492
Cortisol synthesis and secretion	0.00967	0.0078	0.00472	0.00361	0.2298		0.4382	-0.00192	0.01147	0.00495
Cholesterol metabolism	0.00966	0.0078	0.00472	0.00361	0.2298		0.4382	-0.00127	0.01191	0.00495
Polycomb repressive complex	0.01199	0.00632	0.00238	0.00047	0.06555		0.3092	0.00448	0.01338	0.00961
Other types of O-glycan biosynthesis	0.01199	0.00632	0.00238	0.00047	0.06555		0.3092	0.00455	0.01337	0.00961
Ether lipid metabolism	0.00265	0.00133	0.00972	0.00875	0.6889		0.8014	-0.01368	-0.001	-0.00706
Shigellosis	0.00506	0.00214	0.00673	0.00584	0.9362		0.9812	-0.00577	0.00305	-0.00167
Proteasome	0.00883	0.00751	0.00271	0.00155	0.298		0.5305	0.00082	0.012	0.00612
Nitrotoluene degradation	0.00228	0.00084	0.00814	0.01248	0.8102		0.9005	-0.01616	0.00113	-0.00586
Epithelial cell signaling in Helicobacter pylori infection	0.00666	0.00355	0.00149	0.00077	0.03064		0.2018	0.00229	0.00762	0.00518
Biosynthesis of enediyne antibiotics	0.00414	0.00159	0.00313	0.00088	0.1735		0.3857	-0.00037	0.0025	0.00102
Adipocytokine signaling pathway	0.00209	0.00111	0.00446	0.00211	0.06555		0.3092	-0.00415	-0.00066	-0.00237
Carotenoid biosynthesis	0.00394	0.00237	0.00204	0.0017	0.1735		0.3857	-0.00057	0.00396	0.0019
Alcoholism	0.00196	0.00116	0.0037	0.00136	0.06555		0.3092	-0.00305	-0.00043	-0.00174
Oxytocin signaling pathway	0.00196	0.00116	0.00363	0.0014	0.06555		0.3092	-0.00307	-0.00026	-0.00167
Autophagy - animal	0.00198	0.00113	0.00357	0.00129	0.06555		0.3092	-0.00283	-0.00025	-0.00159
Fatty acid elongation	0.003	0.00187	0.00194	0.00061	0.3785		0.595	-0.00039	0.00259	0.00107
Sesquiterpenoid and triterpenoid biosynthesis	0.0004	0.00026	0.0019	0.00257	0.8102		0.9005	-0.00329	0.00019	-0.00151
Fluorobenzoate degradation	3.27769E-6	1.0E-5	0.00191	0.0032	0.1823		0.3976	-0.00446	-5.952E-7	-0.0019
Parkinson disease	0.00046	0.00025	0.00075	0.00062	0.3785		0.595	-0.00078	0.00019	-0.00029
Steroid biosynthesis	0.0001	6.0E-5	0.00102	0.00158	0.3751		0.595	-0.00197	0.00013	-0.00092
Prion disease	0.00045	0.00026	0.00064	0.00054	0.8102		0.9005	-0.00069	0.00021	-0.00019
Huntington disease	0.00042	0.00025	0.00064	0.00054	0.5752		0.7262	-0.00069	0.00017	-0.00023
Non-alcoholic fatty liver disease	0.00037	0.00026	0.00061	0.00052	0.3785		0.595	-0.0007	0.00013	-0.00024
Influenza A	0.00019	0.00013	0.00064	0.00057	0.3785		0.595	-0.00089	-2.0E-5	-0.00044
N-Glycan biosynthesis	0.00038	0.00021	0.00045	0.00037	0.9362		0.9812	-0.00038	0.00022	-7.0E-5
Herpes simplex virus 1 infection	0.00019	0.00016	0.00061	0.00067	0.1735		0.3857	-0.00095	1.0E-5	-0.00042
Kaposi sarcoma-associated herpesvirus infection	0.00023	0.00012	0.00055	0.00059	0.3785		0.595	-0.00075	8.0E-5	-0.00032
Spinocerebellar ataxia	0.00022	0.00014	0.00054	0.00059	0.4712		0.6398	-0.00082	7.0E-5	-0.00032
Epstein-Barr virus infection	0.00022	0.00014	0.00054	0.00059	0.4712		0.6398	-0.00082	7.0E-5	-0.00032
Toxoplasmosis	0.00022	0.00015	0.00052	0.00057	0.5752		0.7262	-0.0008	8.0E-5	-0.0003
Measles	0.00022	0.00015	0.00052	0.00057	0.5752		0.7262	-0.00078	8.0E-5	-0.0003
Human immunodeficiency virus 1 infection	0.00019	0.00014	0.00052	0.00056	0.4712		0.6398	-0.00082	4.0E-5	-0.00033
Colorectal cancer	0.00019	0.00014	0.00052	0.00056	0.4712		0.6398	-0.0008	6.0E-5	-0.00033
Human cytomegalovirus infection	0.00019	0.00014	0.00052	0.00056	0.4712		0.6398	-0.00082	3.0E-5	-0.00033
Apoptosis	0.00019	0.00014	0.00052	0.00057	0.4712		0.6398	-0.00081	2.0E-5	-0.00033
Hepatitis B	0.00019	0.00014	0.00052	0.00057	0.4712		0.6398	-0.00079	7.0E-5	-0.00033
Hepatitis C	0.00019	0.00014	0.00052	0.00057	0.4712		0.6398	-0.00081	4.0E-5	-0.00033
p53 signaling pathway	0.00018	0.00015	0.00052	0.00057	0.4712		0.6398	-0.00079	5.0E-5	-0.00034
Apoptosis - multiple species	0.00018	0.00015	0.00052	0.00057	0.4712		0.6398	-0.0008	4.0E-5	-0.00034
Viral myocarditis	0.00018	0.00015	0.00052	0.00057	0.4712		0.6398	-0.00079	6.0E-5	-0.00034
Platinum drug resistance	0.00018	0.00015	0.00052	0.00057	0.4712		0.6398	-0.00078	6.0E-5	-0.00034
Small cell lung cancer	0.00018	0.00015	0.00052	0.00057	0.4712		0.6398	-0.00082	4.0E-5	-0.00034
Apoptosis - fly	0.00018	0.00015	0.00052	0.00057	0.4712		0.6398	-0.00081	6.0E-5	-0.00034
Toluene degradation	0.00012	8.0E-5	0.00055	0.00047	0.3776		0.595	-0.00078	-6.0E-5	-0.00043
Ubiquitin mediated proteolysis	0.00023	0.00016	0.00016	5.0E-5	0.4712		0.6398	-5.0E-5	0.0002	7.0E-5
Dopaminergic synapse	9.0E-5	7.0E-5	0.00017	0.00017	0.9362		0.9812	-0.00022	5.0E-5	-7.0E-5
Retrograde endocannabinoid signaling	0.00017	0.00014	4.0E-5	5.0E-5	0.07297		0.3354	3.0E-5	0.00024	0.00013
Amphetamine addiction	2.0E-5	2.0E-5	0.00017	0.00017	0.01244		0.1303	-0.00029	-4.0E-5	-0.00015
Proteoglycans in cancer	2.0E-5	2.0E-5	0.00014	0.00015	0.4632		0.6398	-0.00022	-1.0E-5	-0.00012
Focal adhesion	2.0E-5	2.0E-5	0.00014	0.00015	0.4632		0.6398	-0.00022	-1.0E-5	-0.00011
Platelet activation	2.0E-5	2.0E-5	0.00014	0.00015	0.2805		0.5291	-0.00023	-1.0E-5	-0.00012
Vitamin digestion and absorption	8.0E-5	4.0E-5	3.0E-5	4.0E-5	0.04533		0.2825	1.0E-5	9.0E-5	5.0E-5
Cellular senescence	2.0E-5	2.0E-5	9.0E-5	0.00013	0.468		0.6398	-0.00018	1.0E-5	-7.0E-5
Steroid hormone biosynthesis	8.0E-5	6.0E-5	3.0E-5	3.0E-5	0.1087		0.3857	8.829E-8	0.0001	5.0E-5
Long-term potentiation	2.0E-5	2.0E-5	9.0E-5	0.00013	0.37		0.595	-0.00018	4.555E-6	-7.0E-5
Vascular smooth muscle contraction	2.0E-5	2.0E-5	9.0E-5	0.00013	0.37		0.595	-0.00018	1.0E-5	-7.0E-5
Regulation of actin cytoskeleton	2.0E-5	2.0E-5	9.0E-5	0.00013	0.37		0.595	-0.00018	1.0E-5	-7.0E-5
cAMP signaling pathway	2.0E-5	2.0E-5	9.0E-5	0.00013	0.37		0.595	-0.00018	1.0E-5	-7.0E-5
Oocyte meiosis	2.0E-5	2.0E-5	9.0E-5	0.00013	0.37		0.595	-0.00018	1.0E-5	-7.0E-5
cGMP-PKG signaling pathway	2.0E-5	2.0E-5	9.0E-5	0.00013	0.37		0.595	-0.00018	1.0E-5	-7.0E-5
Meiosis - yeast	1.0E-5	2.0E-5	9.0E-5	0.00013	0.1463		0.3857	-0.00019	-1.883E-6	-8.0E-5
Hippo signaling pathway	1.0E-5	2.0E-5	9.0E-5	0.00013	0.2894		0.5305	-0.00018	-1.588E-6	-7.0E-5
mRNA surveillance pathway	1.0E-5	2.0E-5	9.0E-5	0.00013	0.1463		0.3857	-0.00018	-2.94E-6	-8.0E-5
Inflammatory mediator regulation of TRP channels	1.0E-5	2.0E-5	9.0E-5	0.00013	0.1463		0.3857	-0.00019	-9.554E-7	-8.0E-5
Adrenergic signaling in cardiomyocytes	1.0E-5	2.0E-5	9.0E-5	0.00013	0.1463		0.3857	-0.00019	-1.355E-6	-8.0E-5
Serotonergic synapse	2.0E-5	1.0E-5	8.0E-5	0.0001	0.2215		0.4382	-0.00014	-1.14E-6	-6.0E-5
Cardiac muscle contraction	3.0E-5	5.0E-5	6.0E-5	7.0E-5	0.2805		0.5291	-9.0E-5	3.0E-5	-4.0E-5
Cocaine addiction	1.0E-5	1.0E-5	8.0E-5	0.0001	0.1044		0.3857	-0.00015	-1.0E-5	-7.0E-5
Betalain biosynthesis	7.0E-5	7.0E-5	0	0	0.02844		0.2018	3.0E-5	0.00012	7.0E-5
Coronavirus disease - COVID-19	4.0E-5	4.0E-5	3.0E-5	3.0E-5	0.5144		0.6931	-3.0E-5	5.0E-5	1.0E-5
Ribosome	4.0E-5	4.0E-5	3.0E-5	3.0E-5	0.5144		0.6931	-2.0E-5	5.0E-5	1.0E-5
Relaxin signaling pathway	1.0E-5	1.0E-5	5.0E-5	8.0E-5	1		1	-0.0001	1.0E-5	-4.0E-5
JAK-STAT signaling pathway	3.33953E-6	1.0E-5	5.0E-5	7.0E-5	0.08982		0.3762	-0.0001	-1.0E-5	-5.0E-5
AGE-RAGE signaling pathway in diabetic complications	1.0E-5	1.0E-5	5.0E-5	8.0E-5	1		1	-0.0001	1.0E-5	-4.0E-5
ECM-receptor interaction	3.31729E-6	1.0E-5	5.0E-5	8.0E-5	0.775		0.8956	-0.0001	4.555E-6	-4.0E-5
Protein digestion and absorption	3.31729E-6	1.0E-5	5.0E-5	8.0E-5	0.775		0.8956	-0.0001	4.555E-6	-4.0E-5
MAPK signaling pathway	5.0E-5	6.0E-5	0	0	0.02844		0.2018	1.0E-5	9.0E-5	5.0E-5
Endocrine resistance	1.0E-5	1.0E-5	4.0E-5	4.0E-5	0.1999		0.4332	-7.0E-5	4.1E-7	-3.0E-5
Human T-cell leukemia virus 1 infection	1.0E-5	1.0E-5	3.0E-5	4.0E-5	0.4217		0.6371	-6.0E-5	3.283E-6	-3.0E-5
Spliceosome	4.0E-5	6.0E-5	0	0	0.02844		0.2018	1.0E-5	9.0E-5	4.0E-5
Endocytosis	4.0E-5	6.0E-5	0	0	0.02844		0.2018	4.165E-6	9.0E-5	4.0E-5
Cell cycle	0	0	3.0E-5	4.0E-5	0.07401		0.3354	-7.0E-5	-1.0E-5	-3.0E-5
Transcriptional misregulation in cancer	0	0	3.0E-5	4.0E-5	0.07401		0.3354	-7.0E-5	-1.0E-5	-3.0E-5
Chemical carcinogenesis - DNA adducts	4.17329E-6	1.0E-5	3.0E-5	3.0E-5	0.08982		0.3762	-5.0E-5	-2.331E-6	-2.0E-5
Brassinosteroid biosynthesis	2.25286E-6	1.0E-5	2.0E-5	5.0E-5	0.5993		0.7262	-6.0E-5	4.507E-6	-2.0E-5
Apelin signaling pathway	1.0E-5	1.0E-5	2.71508E-6	1.0E-5	0.3408		0.595	-4.259E-6	2.0E-5	1.0E-5
EGFR tyrosine kinase inhibitor resistance	1.0E-5	1.0E-5	2.71508E-6	1.0E-5	0.5993		0.7262	-1.0E-5	2.0E-5	4.675E-6
Pancreatic cancer	1.0E-5	1.0E-5	2.71508E-6	1.0E-5	0.5993		0.7262	-1.0E-5	2.0E-5	4.675E-6
Gastric cancer	1.0E-5	1.0E-5	2.71508E-6	1.0E-5	0.5993		0.7262	-1.0E-5	2.0E-5	4.675E-6
Acute myeloid leukemia	1.0E-5	1.0E-5	2.71508E-6	1.0E-5	0.5993		0.7262	-1.0E-5	2.0E-5	4.675E-6
Neutrophil extracellular trap formation	1.0E-5	1.0E-5	2.71508E-6	1.0E-5	0.5993		0.7262	-1.0E-5	2.0E-5	4.675E-6
Choline metabolism in cancer	1.0E-5	1.0E-5	2.71508E-6	1.0E-5	0.5993		0.7262	-1.0E-5	2.0E-5	4.675E-6
mTOR signaling pathway	1.0E-5	1.0E-5	2.71508E-6	1.0E-5	0.5993		0.7262	-1.0E-5	2.0E-5	4.675E-6
Growth hormone synthesis secretion and action	1.0E-5	1.0E-5	2.71508E-6	1.0E-5	0.5993		0.7262	-1.0E-5	2.0E-5	4.675E-6
Phospholipase D signaling pathway	1.0E-5	1.0E-5	2.71508E-6	1.0E-5	0.5993		0.7262	-1.0E-5	2.0E-5	4.675E-6
Breast cancer	1.0E-5	1.0E-5	2.71508E-6	1.0E-5	0.5993		0.7262	-1.0E-5	2.0E-5	4.675E-6
PD-L1 expression and PD-1 checkpoint pathway in cancer	1.0E-5	1.0E-5	2.71508E-6	1.0E-5	0.5993		0.7262	-1.0E-5	2.0E-5	4.675E-6
Glioma	1.0E-5	1.0E-5	2.71508E-6	1.0E-5	0.5993		0.7262	-1.0E-5	2.0E-5	4.675E-6
ErbB signaling pathway	1.0E-5	1.0E-5	2.71508E-6	1.0E-5	0.5993		0.7262	-1.0E-5	2.0E-5	4.675E-6
Yersinia infection	1.0E-5	1.0E-5	0	0	0.1757		0.3857	0	2.0E-5	1.0E-5
Long-term depression	1.0E-5	1.0E-5	0	0	0.1757		0.3857	0	2.0E-5	1.0E-5
Dorso-ventral axis formation	1.0E-5	1.0E-5	0	0	0.1757		0.3857	0	2.0E-5	1.0E-5
Neurotrophin signaling pathway	1.0E-5	1.0E-5	0	0	0.1757		0.3857	0	2.0E-5	1.0E-5
VEGF signaling pathway	1.0E-5	1.0E-5	0	0	0.1757		0.3857	0	2.0E-5	1.0E-5
Melanoma	1.0E-5	1.0E-5	0	0	0.1757		0.3857	0	2.0E-5	1.0E-5
Bladder cancer	1.0E-5	1.0E-5	0	0	0.1757		0.3857	0	2.0E-5	1.0E-5
Toll-like receptor signaling pathway	1.0E-5	1.0E-5	0	0	0.1757		0.3857	0	2.0E-5	1.0E-5
Natural killer cell mediated cytotoxicity	1.0E-5	1.0E-5	0	0	0.1757		0.3857	0	2.0E-5	1.0E-5
Melanogenesis	1.0E-5	1.0E-5	0	0	0.1757		0.3857	0	2.0E-5	1.0E-5
B cell receptor signaling pathway	1.0E-5	1.0E-5	0	0	0.1757		0.3857	0	2.0E-5	1.0E-5
GnRH signaling pathway	1.0E-5	1.0E-5	0	0	0.1757		0.3857	0	2.0E-5	1.0E-5
TNF signaling pathway	1.0E-5	1.0E-5	0	0	0.1757		0.3857	0	2.0E-5	1.0E-5
Chemokine signaling pathway	1.0E-5	1.0E-5	0	0	0.1757		0.3857	0	2.0E-5	1.0E-5
Gap junction	1.0E-5	1.0E-5	0	0	0.1757		0.3857	0	2.0E-5	1.0E-5
Non-small cell lung cancer	1.0E-5	1.0E-5	0	0	0.1757		0.3857	0	2.0E-5	1.0E-5
Signaling pathways regulating pluripotency of stem cells	1.0E-5	1.0E-5	0	0	0.1757		0.3857	0	2.0E-5	1.0E-5
Parathyroid hormone synthesis secretion and action	1.0E-5	1.0E-5	0	0	0.1757		0.3857	0	2.0E-5	1.0E-5
Endometrial cancer	1.0E-5	1.0E-5	0	0	0.1757		0.3857	0	2.0E-5	1.0E-5
T cell receptor signaling pathway	1.0E-5	1.0E-5	0	0	0.1757		0.3857	0	2.0E-5	1.0E-5
Fc gamma R-mediated phagocytosis	1.0E-5	1.0E-5	0	0	0.1757		0.3857	0	2.0E-5	1.0E-5
Chronic myeloid leukemia	1.0E-5	1.0E-5	0	0	0.1757		0.3857	0	2.0E-5	1.0E-5
Cholinergic synapse	1.0E-5	1.0E-5	0	0	0.1757		0.3857	0	2.0E-5	1.0E-5
Ras signaling pathway	1.0E-5	1.0E-5	0	0	0.1757		0.3857	0	2.0E-5	1.0E-5
Sphingolipid signaling pathway	1.0E-5	1.0E-5	0	0	0.1757		0.3857	0	2.0E-5	1.0E-5
Rap1 signaling pathway	1.0E-5	1.0E-5	0	0	0.1757		0.3857	0	2.0E-5	1.0E-5
Thyroid cancer	1.0E-5	1.0E-5	0	0	0.1757		0.3857	0	2.0E-5	1.0E-5
GnRH secretion	1.0E-5	1.0E-5	0	0	0.1757		0.3857	0	2.0E-5	1.0E-5
Fc epsilon RI signaling pathway	1.0E-5	1.0E-5	0	0	0.1757		0.3857	0	2.0E-5	1.0E-5
MAPK signaling pathway - fly	1.0E-5	1.0E-5	0	0	0.1757		0.3857	0	2.0E-5	1.0E-5
Ovarian steroidogenesis	3.12462E-6	1.0E-5	3.21718E-6	1.0E-5	1		1	-1.0E-5	1.0E-5	-9.184E-8
Aldosterone synthesis and secretion	3.12462E-6	1.0E-5	3.21718E-6	1.0E-5	1		1	-1.0E-5	1.0E-5	-9.184E-8
Biosynthesis of 12- 14- and 16-membered macrolides	1.0E-5	1.0E-5	0	0	0.4047		0.614	0	2.0E-5	1.0E-5
Nucleotide excision repair	0	0	4.02147E-6	1.0E-5	0.4047		0.614	-1.0E-5	0	-4.022E-6
Monoterpenoid biosynthesis	0	0	3.60782E-6	1.0E-5	0.4047		0.614	-1.0E-5	0	-3.608E-6
SNARE interactions in vesicular transport	0	0	3.48527E-6	1.0E-5	0.4047		0.614	-1.0E-5	0	-3.485E-6
Autophagy - yeast	0	0	2.71508E-6	1.0E-5	0.4047		0.614	-1.0E-5	0	-2.715E-6
Mitophagy - yeast	0	0	2.71508E-6	1.0E-5	0.4047		0.614	-1.0E-5	0	-2.715E-6
Axon regeneration	0	0	2.71508E-6	1.0E-5	0.4047		0.614	-1.0E-5	0	-2.715E-6
Autophagy - other	0	0	2.71508E-6	1.0E-5	0.4047		0.614	-1.0E-5	0	-2.715E-6
Complement and coagulation cascades	1.91945E-6	3.07983E-6	0	0	0.1757		0.3857	0	4.587E-6	1.919E-6
Chagas disease	1.91945E-6	3.07983E-6	0	0	0.1757		0.3857	0	4.261E-6	1.919E-6
